# Supplementary material for: Problem-based learning for anesthesia resident operating room crisis management training
Source: PLoS One. 2018 Nov 19;13(11):e0207594. doi: 10.1371/journal.pone.0207594 (PMC6242352; doi:10.1371/journal.pone.0207594)
Supplement: S1 Table — (XLSX) [file pone.0207594.s001.xlsx]

## Sheet: Experience
	3
Airway
	Impossible oxygenation upon induction of anesthesia	Impossible intubation upon induction of anesthesia	Awake intubation for anticipated difficult airway	Difficult airway management due to anaphylactic shock	Asthma attack during general anesthesia	Airway fire during general anesthesia	Laryngospasm after tracheal extubation
very often	0	0	0	0	0	0	0
often	0	0	1	0	5	0	2
sometimes	11	5	10	2	5	0	24
have experience	20	30	20	15	20	1	9
no experience	1	0	4	18	5	34	0
Circulation
	Acute myocardial infarction in the right coronary	Acute myocardial infarction in the left coronary	Pulmonary embolism due to deep vein thrombus	Cardiac arrest due to massive bleeding	Cardiac arrest due to obstetrics massive bleeding	Cardiac arrest due to hyperkalemia due to malignant hyperthermia
very often	0	0	0	0	0	0
often	0	0	0	0	0	0
sometimes	0	0	5	8	0	0
have experience	15	20	23	20	2	0
no experience	20	15	7	7	33	35
CVC
	Hypovolemia shock due to subclavian artery damage after CVC	Obstructive shock due to tension pneumothorax after CVC from internal jugular vein	Ventricular fibrillation due to guidewire stimulation	Cardiac tamponade due to guidewire	Septic shock due to infection by CVC placement
very often	0	0	0	0	0
often	0	0	0	0	0
sometimes	0	0	2	0	5
have experience	3	4	16	7	11
no experience	32	31	17	28	19
Pain
	Various complications (pneumothorax, late-onset hematoma) after stellate ganglion block	Accidental intrathecal administration of local anesthetics	Cardiac arrest due to local anesthetics intoxication	Serotonin syndrome	Opioid withdrawal syndrome
very often	0	0	0	0	0
often	1	0	0	0	0
sometimes	3	5	0	0	5
have experience	7	24	3	4	6
no experience	24	6	32	31	24

## Sheet: Confidence
Airway	1		2		3		4		5		6		7
	Impossible oxygenation upon induction of anesthesia		Impossible intubation upon induction of anesthesia		Awake intubation for anticipated difficult airway		Difficult airway management due to anaphylactic shock		Asthma attack during general anesthesia		Airway fire during general anesthesia		Laryngospasm after tracheal extubation
	Pre	Post	Pre	Post	Pre	Post	Pre	Post	Pre	Post	Pre	Post	Pre	Post
CONFIDENT	28	30	29	31	32	32	21	33	11	28	20	33	29	28
CONFIDENT %	0.8	0.857143	0.828571	0.885714	0.914286	0.914286	0.6	0.942857	0.314286	0.8	0.571429	0.942857	0.828571	0.8
Strong Cofident	8	12	7	9	8	10	4	16	5	16	1	19	6	16
Confident	8	10	13	15	12	14	1	10	4	4	1	13	8	12
Equivocal	12	8	9	7	12	8	16	7	2	8	18	1	15	5
Small confidence	6	4	5	3	1	2	10	1	20	6	10	1	3	1
No confidence	1	1	1	1	2	1	4	1	4	1	5	1	3	1
P		0.694		0.887		0.765		P<0.001		P<0.001		P<0.001		0.015
Circulation
	Acute myocardial infarction in the right coronary		Acute myocardial infarction in the left coronary		Pulmonary embolism due to deep vein thrombus		Cardiac arrest due to massive bleeding		Cardiac arrest due to obstetrics massive bleeding		Cardiac arrest due to hyperkalemia due to malignant hyperthermia
	Pre	Post	Pre	Post	Pre	Post	Pre	Post	Pre	Post	Pre	Post
Confident	16	33	17	33	19	33	24	33	24	33	22	31
confident %	0.457143	0.942857	0.485714	0.942857	0.542857	0.942857	0.685714	0.942857	0.685714	0.942857	0.628571	0.885714
Strong Cofident	1	18	1	19	4	17	1	9	4	15	3	12
Confident	4	9	1	10	4	9	9	16	8	12	5	10
Equivocal	11	6	15	4	11	7	14	8	12	6	14	9
Small confidence	9	1	8	1	15	2	10	1	9	1	10	4
No confidence	10	1	10	1	1	1	1	1	2	1	3	1
P		P<0.001		P<0.001		0.0003		0.002		0.003		0.02
CVC
	Hypovolemia shock due to subclavian artery damage after CVC		Obstructive shock due to tension pneumothorax after CVC from internal jugular vein		Ventricular fibrillation due to guidewire stimulation		Cardiac tamponade due to guidewire		Septic shock due to infection by CVC placement
	Pre	Post	Pre	Post	Pre	Post	Pre	Post	Pre	Post	Pre	Post	Pre	Post
confident	31	32	9	28	23	31	15	32	30	33
confidence%	0.885714	0.914286	0.257143	0.8	0.657143	0.885714	0.428571	0.914286	0.857143	0.942857
Strong Cofident	16	28	2	19	9	25	4	25	1	23
Confident	15	4	7	9	14	6	11	5	7	7
Equivocal	2	1	16	5	10	2	17	2	22	3
Small confidence	1	1	9	1	1	1	2	2	4	1
No confidence	1	1	1	1	1	1	1	1	1	1
P		0,041		P<0.001		0.0029		P<0.001		P<0.001
Pain
	Complications (pneumothorax, late-onset hematoma) after stellate ganglion block		Accidental intrathecal administration of local anesthetics		Cardiac arrest due to local anesthetics intoxication		Serotonin syndrome		Opioid withdrawal syndrome
	Pre	Post	Pre	Post	Pre	Post	Pre	Post	Pre	Post	Pre	Post	Pre	Post
confident	10	32	6	32	10	32	2	25	2	19
confidence %	0.285714	0.914286	0.171429	0.914286	0.285714	0.914286	0.0571429	0.714286	0.0571429	0.542857
Strong Cofident	4	24	2	26	3	25	1	14	1	9
Confident	6	8	4	6	7	7	1	11	1	10
Equivocal	8	1	22	1	20	1	1	8	1	8
little confident	14	1	6	1	4	1	25	1	23	7
No confidence	3	1	1	1	1	1	7	1	9	1
P		P<0.001		P<0.001		P<0.001		P<0.001		P<0.001

## Sheet: mean pre
Airwat								mean
CONFIDENT %	0.457143	0.571429	0.571429	0.142857	0.257143	0.0571429	0.4	0.35102	35
Circulation								#DIV/0!
confident %	0.142857	0.0571429	0.228571	0.285714	0.342857	0.228571		0.214286	21
CVC								#DIV/0!
confidence%	0.885714	0.257143	0.657143	0.428571	0.228571			0.491429	49
Pain								#DIV/0!
confidence %	0.285714	0.171429	0.285714	0.0571429	0.0571429			0.171429	17

## Sheet: mean post
Airwat
CONFIDENT %	0.628571	0.685714	0.685714	0.742857	0.571429	0.914286	0.8	0.718367
Circulation								#DIV/0!
confident %	0.771429	0.828571	0.742857	0.714286	0.771429	0.628571		0.742857
CVC								#DIV/0!
confidence%	0.914286	0.8	0.885714	0.857143	0.857143			0.862857
Pain								#DIV/0!
confidence %	0.914286	0.914286	0.914286	0.714286	0.542857			0.8
